# Supplementary material for: Efficient Isolation of Bacterial RNAs Using Silica-Based Materials Modified with Ionic Liquids
Source: Life (Basel). 2021 Oct 15;11(10):1090. doi: 10.3390/life11101090 (PMC8536996; doi:10.3390/life11101090)
Supplement: Supplementary file 1 [file life-11-01090-s001.zip]

Archive with 1 entries (1 files):
- life-1389735-supplementary.pdf
